# Supplementary material for: Identifying and Understanding the Non-Clinical Impacts of Delayed or Cancelled Surgery in Order to Inform Prioritisation Processes: A Scoping Review
Source: Int J Environ Res Public Health. 2022 May 3;19(9):5542. doi: 10.3390/ijerph19095542 (PMC9103788; doi:10.3390/ijerph19095542)
Supplement: Supplementary file 1 [file ijerph-19-05542-s001.zip]

Archive with 1 entries (1 files):
- ijerph-1591736-supplementary.pdf
